# Supplementary material for: Improved Binding Affinity of Omicron’s Spike Protein for the Human Angiotensin-Converting Enzyme 2 Receptor Is the Key behind Its Increased Virulence
Source: Int J Mol Sci. 2022 Mar 21;23(6):3409. doi: 10.3390/ijms23063409 (PMC8955673; doi:10.3390/ijms23063409)
Supplement: Supplementary file 1 [file ijms-23-03409-s001.zip]

Archive with 1 entries (1 files):
- ijms-1550155-supplementary.pdf
